# Supplementary material for: Electrospun Chitosan Functionalized with C12, C14 or C16 Tails for Blood-Contacting Medical Devices
Source: Gels. 2022 Feb 12;8(2):113. doi: 10.3390/gels8020113 (PMC8872026; doi:10.3390/gels8020113)
Supplement: Supplementary file 1 [file gels-08-00113-s001.zip]

Archive with 1 entries (1 files):
- gels-1508672-supplementary.pdf
